# Supplementary material for: In Vitro Enzyme Kinetics and NMR-Based Product Elucidation for Glutathione S-Conjugation of the Anticancer Unsymmetrical Bisacridine C-2028 in Liver Microsomes and Cytosol: Major Role of Glutathione S-Transferase M1-1 Isoenzyme
Source: Molecules. 2023 Sep 26;28(19):6812. doi: 10.3390/molecules28196812 (PMC10574777; doi:10.3390/molecules28196812)
Supplement: Supplementary file 1 [file molecules-28-06812-s001.zip]

Archive with 1 entries (1 files):
- molecules-2613441-supplementary.docx
